# Supplementary material for: Deep Diversity: Extensive Variation in the Components of Complex Visual Systems across Animals
Source: Cells. 2022 Dec 8;11(24):3966. doi: 10.3390/cells11243966 (PMC9776813; doi:10.3390/cells11243966)
Supplement: Supplementary file 1 [file cells-11-03966-s001.zip]

Archive with 5 entries (4 files):
- Supplement/
- Supplement/Supplemental_tables_Deep_Diversity.xlsx
- __MACOSX/Supplement/._Supplemental_tables_Deep_Diversity.xlsx
- Supplement/Supplemental_Figures_Deep_Diversity.pdf
- __MACOSX/Supplement/._Supplemental_Figures_Deep_Diversity.pdf
