# Supplementary material for: Deep Diversity: Extensive Variation in the Components of Complex Visual Systems across Animals
Source: Cells. 2022 Dec 8;11(24):3966. doi: 10.3390/cells11243966 (PMC9776813; doi:10.3390/cells11243966)
Supplement: Supplementary file 1 [file cells-11-03966-s001.zip › Supplement/Supplemental_tables_Deep_Diversity.xlsx]

## Sheet: Table S1
Table S1: References for Figure 1
Opsin	Expression	G-protein	Enzyme	Mechanism	Ion Channel	Arrestin	Kinase	Stability (released)	Photoisomease (tans to cis to replenish)	wavelengths	References
visual c-opsin	Eye	Gt	PDE/GC	cGMP	CNG	Arrestin1	GRK1/GRK7	Bleaching	no	S/M/LW	Larhammar et al. 2009
pinopsin	pineal organ + retina (RT-PCR + in situ)	Gt (Transducin activation assays- purified mixed with opsin and exposed to light)	?	?	?	?	?	Bleaching (observed)	?	~470 (Spectrophotometry)	Nakamura et al. 1999; Koyanagi et al. 2017; Sato et al. 2018
parapinopsin	pineal +parapineal organ	Gt (immunohistochemistry, in situ , in vitro light activation)	?	cAMP (GLoSensor Assay- HEK cell)	?	beta-arrestin (immunohistochemistry +translocation in cell culture)	GRK7a (knockdown)	bistable (observed)	?	UV (~360 nm); B (460–480 nm)(spectrophotometry)	Kawano-Yamashita et al 2011; Kawano-Yamashita et al 2015; Koyanagi et al 2015; Koyanagi et al. 2017; Shen et al. 2021
VA/VAL opsin	retina and brain	Gi/Gt (in vitro)	?	?	?	?	?	bleaching (review/ observed)	?	~500 nm (Spectrophotometry)	Sato et al 2011; Koyanagi et al. 2017
TMT	brain + dispersed	Gi/Go (binding assay)	?	?	?	?	?	bistable (two photoconvertible states)	?	B; UV	Sakai et al. 2015
Branchiostoma c-opsin	frontal eye (immunohistochemitry)	Gi (in situ hybridization)	?	?	?	?	?	?	?	?	Vopalensky et al. 2012
encephalopsin (OPN3)	dispersed (including eye and retina)	Gi/Go (binding assay)	?	cAMP (GLoSensor Assay- HEK cell)	?	?	?	bistable (two photoconvertible states)	?	~500 (spectrophotometry)	Koyanagi et al. 2013
echinoderm c-opsin	dispersed/tube feet	?	?	?	?	?	?	?	?	?	Ullrich-Lüter et al. 2013
pteropsin	brain (in situ hybridization)	?	?	?	?	?	?	?	?	?	Velarde et al. 2005; Eriksson et al 2013
platynereis	brain (in situ)	Gi/Go (in vitro Xenopus)	?	?	GIRK1/GIRK2 (in vitro Xenopus oocytes)	?	?	bistable (two photoconvertible states)	?	UV (~380)/ (490 nm) electrophysilogy	Arendt et al.2004; Tsukamoto et al. 2017
fanworm	eyes (RNA_seq)	Go (RNA-seq)	?	?	?	?	?	?	?	~508 nm (electroretinogram)	Bok et al 2017; Bok et al 2019
anthozoan opsin II	dispersed	?	?	?	?	?	?	?	?	?	Gornik et al. 2021
ctenopsin	﻿apical sense organ (in situ)	?	?	?	?	?	?	?	?	?	﻿Schnitzler et al. 2012
cnidopsin (acropora)	dispersed (immunohistochemistry)	Gq/Gc (in vitro ﻿autoradiography)	?	?	?	?	?	?	?	?	Mason et al 2012
cnidopsin (cubo)	eyes + dispersed (in situ + immunohistochemistry)	Gs (immunohistochemistry)	AC (immunohistochemistry)	cAMP (in vitro HEK cells)	?	?	?	bleaching (observed)	Maybe	~500 (electrophisiology)	Coates et al 2006; Koyanagi et al 2008; O'Connor wt al 2010
cnidopsin (Hydra)	dispersed (in situ, RNA-seq)	?	AC (in situ)	cAMP? (hypothesized)	CNG (in situ)	Arrestin (in situ)	?	?	?	Blue (behavioral respopnse)	Passano anad McCullough 1962; ﻿Plachetzki et al. 2010; Chan, Jonathan, Thesis 2017.
xenopsin	larval eyes + near brain + non-cephalic PRCs	?	?	?	?	?	?	?	?	?	Vocking et al. 2017
Go	eyes (PCR RNA extraction), brain of P.dumerilii	Go (immunohistochemistry, in situ)	GC? (inhibition assay)	cGMP (levels and concentration + RNA SEQ)	CNG	Arr12/23 (PCR in situ)	RK (RNA-seq expression)	?	?	~500 nm	Kojima et al 1997; Gomez and Nasi 2000; Gomez et al. 2011; Koyanagi et al 2014; Gühmann et al. 2015; Ayers et al. 2018
neuropsin	eyes (retina ganglion + pineal gland) (immunohstochremistry)	Gi (GTPγS binding assay)	AC (In vitro cells)	cAMP (GloSensor assay)	?	?	?	bistable (two photoconvertible states)	no	UV (~360-380 nm) (spectrophotometry)	Yamashita et al. 2010; Kojima et al 2011
retinochrome	eyes (photopigment extraction); larval eyes + near brain + non-cephalic PRCs	?	?	?	?	?	?	?	yes	~510 nm (rradiation and spectrophotometry)	Hara et al. 1995, Vocking et al. 2021
peropsin	RPE (eyes + brain)	Gi/Gs* (GloSensor cAMP assay)	?	cAMP (GloSensor cAMP assay)	?	?	?	?	maybe (in vitro retinal isomerisation)	~540 nm	Nagata et al 2018
RGR	RPE (isolaated protein)	?	?	?	?	?	?	?	yes (HPCL, RNAi)	~370/~470 (spectrophotometry)	Hao and Fong 1996; Radu et al 2008
anthozoa opsin 1	dispersed (immunohistochemistry)	Gq (in vitro ﻿autoradiography)	?	?	?	?	?	?	?	?	Mason et al 2012
arthropsin	brain (CNS) not eyes (RNA-seq, RT-PCR, immunohistochemistry)	?	?	?	?	?	?	?	?	?	Eriksson et al 2013; Schumann et al 2016
melanopsin	retinal ganglion cells	Gq (phamacological block)	PLC (immunohistochemistry)	PIP (cell recording)	TRP	betaArr1/2 (in vitro HEK cells)	PKCzeta (knock out)	bistable (electrophysiology)	?	SW (420-480)	Graham et al. 2008; Hankin et al 2008; Mure et al 2019
vsual r opsin (mollusc)	eyes + dermal (immuno) + non-cephalic PRCs	Gq (immuno)	PLC (RNA)	PIP (predicted)	TRP (immuno)	squid visual Arrestin (RNA + qPCR)	RK (RNA)	bistable (observed)	?	?	Tong et al 2009; Vocking et al. 2015; Kingston et al. 2015; Bonade et al. 2020
vsual r opsin (Dros)	eyes	Gq	PLC	PIP	TRP	Arr1/Arr2	PKC	bistable	no	UV/B/LW	Fain et al 2010
*peropsin mutated dark activated "dark-active and light-inactivated GPCRs"

## Sheet: Table S2
Table S2. Accession for Cnidarian transcriptomes
Species	Accession	Authors
Acropora millepora	GHGU00000000	Ying,H., Foret,S., Ball,E., Hayward,D.C., Moya,A. and Miller,D.J.
Alatina alata	GEUJ00000000	Lewis Ames,C., Ryan,J.F., Bely,A.E., Cartwright,P. and Collins,A.G.
Aurelia aurita "K"	GHAS00000000	Khalturin,K., Shinzato,C., Khalturina,M., Hamada,M., Fujie,M., Koyanagi,R., Kanda,M., Goto,H., Anton-Erxleben,F., Toyokawa,M., Toshino,S. and Satoh,N.
Calvadosia cruxmelitensis	HAHC00000000	Kayal,E., Bentlage,B., Plachetzki,D., Ryan,J.F., Chiodin,M., Collins,A.G., Medina,M. and Ohdera,A.H.
Chironex yamaguchii	GHAX00000000	Khalturin,K., Shinzato,C., Khalturina,M., Hamada,M., Fujie,M., Koyanagi,R., Kanda,M., Goto,H., Anton-Erxleben,F., Toyokawa,M., Toshino,S. and Satoh,N.
Chrysaora quinquecirrha	GILX00000000	Li,H.
Clavularia sp.	GHAW00000000	Khalturin,K., Shinzato,C., Khalturina,M., Hamada,M., Fujie,M., Koyanagi,R., Kanda,M., Goto,H., Anton-Erxleben,F., Toyokawa,M., Toshino,S. and Satoh,N.
Copula sivickisi	GHBG00000000	Khalturin,K., Shinzato,C., Khalturina,M., Hamada,M., Fujie,M., Koyanagi,R., Kanda,M., Goto,H., Anton-Erxleben,F., Toyokawa,M., Toshino,S. and Satoh,N.
Craterolophus convolvulus	HAGZ00000000	Kayal,E., Bentlage,B., Plachetzki,D., Ryan,J.F., Chiodin,M., Collins,A.G., Medina,M. and Ohdera,A.H.
Dynamena pumila	GHMC00000000	Kremnyov,S.V., Kupaeva,D.M. and Konorov,E.A.
Haliclystus auricula	HAHA00000000	Kayal,E., Bentlage,B., Plachetzki,D., Ryan,J.F., Chiodin,M., Collins,A.G., Medina,M. and Ohdera,A.H.
Haliclystus sanjuanensis	HAHB01000000	Kayal,E., Bentlage,B., Plachetzki,D., Ryan,J.F., Chiodin,M., Collins,A.G., Medina,M. and Ohdera,A.H.
Lucernaria quadricornis	HAHD00000000	Kayal,E., Bentlage,B., Plachetzki,D., Ryan,J.F., Chiodin,M., Collins,A.G., Medina,M. and Ohdera,A.H.
Millepora alcicornis	GFAS00000000	Ortiz-Gonzalez,I.C., Rivera-Vicens,R.E. and Schizas,N.V.
Millepora complanata	GFGT00000000	Ortiz-Gonzalez,I.C., Rivera-Vicens,R.E. and Schizas,N.V.
Millepora squarrosa	GFGU00000000	Ortiz-Gonzalez,I.C., Rivera-Vicens,R.E. and Schizas,N.V.
Morbakka virulenta	GHAF00000000	Khalturin,K., Shinzato,C., Khalturina,M., Hamada,M., Fujie,M., Koyanagi,R., Kanda,M., Goto,H., Anton-Erxleben,F., Toyokawa,M., Toshino,S. and Satoh,N.
Protopalythoa variabilis	GCVI00000000	Chen,H.
Physalia physalis	GHBB00000000	Khalturin,K., Shinzato,C., Khalturina,M., Hamada,M., Fujie,M., Koyanagi,R., Kanda,M., Goto,H., Anton-Erxleben,F., Toyokawa,M., Toshino,S. and Satoh,N.
Podocoryna carnea	GBEH00000000	Sanders,S.M. and Cartwright,P.
Porpita porpita	GHBA00000000	Khalturin,K., Shinzato,C., Khalturina,M., Hamada,M., Fujie,M., Koyanagi,R., Kanda,M., Goto,H., Anton-Erxleben,F., Toyokawa,M., Toshino,S. and Satoh,N.
Rhopilema esculentum	GEMS00000000	Chongbo,H. and Yunfeng,L.
Tripedalia cystophora "K"	GHAQ01000000	Khalturin,K., Shinzato,C., Khalturina,M., Hamada,M., Fujie,M., Koyanagi,R., Kanda,M., Goto,H., Anton-Erxleben,F., Toyokawa,M., Toshino,S. and Satoh,N.
Tripedalia cystophora "G"	GGWE01000000	Nielsen,S.K., Koch,T.L., Hauser,F., Garm,A. and Grimmelikhuijzen,C.J.
Turritopsis sp. SK-2016	IAAF01000000	Hasegawa,Y., Watanabe,T., Takazawa,M., Ohara,O. and Kubota,S.
Velella velella	GHAZ01000000	Khalturin,K., Shinzato,C., Khalturina,M., Hamada,M., Fujie,M., Koyanagi,R., Kanda,M., Goto,H., Anton-Erxleben,F., Toyokawa,M., Toshino,S. and Satoh,N.
Xenia sp. KK-2018	GHBC01000000	Khalturin,K., Shinzato,C., Khalturina,M., Hamada,M., Fujie,M., Koyanagi,R., Kanda,M., Goto,H., Anton-Erxleben,F., Toyokawa,M., Toshino,S. and Satoh,N.
